# Supplementary material for: Effect of Bariatric Surgery on Survival and Hospitalizations in Patients with Severe Obesity. A Retrospective Cohort Study
Source: Nutrients. 2021 Sep 9;13(9):3150. doi: 10.3390/nu13093150 (PMC8464847; doi:10.3390/nu13093150)
Supplement: Supplementary file 1 [file nutrients-13-03150-s001.zip]

Archive with 1 entries (1 files):
- nutrients-1374955-supplementary.pdf
